# Supplementary material for: Proton Density of the Dorsal Root Ganglia in Classical Fabry Disease: MRI Correlates of Small Fibre Neuropathy
Source: Biomedicines. 2025 Jun 13;13(6):1468. doi: 10.3390/biomedicines13061468 (PMC12191292; doi:10.3390/biomedicines13061468)
Supplement: Supplementary file 1 [file biomedicines-13-01468-s001.zip]

Archive with 1 entries (1 files):
- biomedicines-3648045-supplementary.pdf
